# Supplementary material for: Assessment of Antimicrobial Resistance and Virulence of Biofilm-Forming Uropathogenic Escherichia coli from Rio de Janeiro
Source: Antibiotics (Basel). 2025 Aug 29;14(9):869. doi: 10.3390/antibiotics14090869 (PMC12466447; doi:10.3390/antibiotics14090869)
Supplement: Supplementary file 1 [file antibiotics-14-00869-s001.zip]

Archive with 1 entries (1 files):
- antibiotics-3720534-supplementary.docx
